# Supplementary material for: Aerogels Part 2. A Focus on the Less Patented and Marketed Airy Inorganic Networks Despite the Plethora of Possible Advanced Applications
Source: Int J Mol Sci. 2025 Nov 3;26(21):10696. doi: 10.3390/ijms262110696 (PMC12608421; doi:10.3390/ijms262110696)
Supplement: Supplementary file 1 [file ijms-26-10696-s001.zip]

Archive with 1 entries (1 files):
- ijms-3910209-supplementary.pdf
